# Supplementary material for: Exosomes from Human Placenta Choriodecidual Membrane-Derived Mesenchymal Stem Cells Mitigate Endoplasmic Reticulum Stress, Inflammation, and Lung Injury in Lipopolysaccharide-Treated Obese Mice
Source: Antioxidants (Basel). 2022 Mar 23;11(4):615. doi: 10.3390/antiox11040615 (PMC9029526; doi:10.3390/antiox11040615)
Supplement: Supplementary file 1 [file antioxidants-11-00615-s001.zip]

Archive with 1 entries (1 files):
- antioxidants-1626286-supplementary.pdf
